# Supplementary material for: CoMnOx Nanoflower-Based Smartphone Sensing Platform and Virtual Reality Display for Colorimetric Detection of Ziram and Cu2+
Source: Biosensors (Basel). 2024 Apr 6;14(4):178. doi: 10.3390/bios14040178 (PMC11048373; doi:10.3390/bios14040178)
Supplement: Supplementary file 1 [file biosensors-14-00178-s001.zip]

Archive with 1 entries (1 files):
- biosensors-2884809-supplementary.pdf
